# Supplementary material for: Oral health in patients with different sites of head and neck squamous cell carcinoma is not different
Source: PLoS One. 2023 Oct 26;18(10):e0293665. doi: 10.1371/journal.pone.0293665 (PMC10602310; doi:10.1371/journal.pone.0293665)
Supplement: S1 File — (CSV) [file pone.0293665.s001.csv]

D	M	F	DMFT	T	Karnowsky	Rauchen	Alkohol	T	N	M	HPV	intent	treatment	Lokalisation	Geschlecht	Alter_Diagnose	time	outcome	WKF_gesamt	mit_apik.A	Aufh._o._WKF	average_mm	average_Proz_Alter	average_Proz
3	1	13	17	27	100	1	0	1	0	0	0	1	1	1	m	59.58384668	2.833675565	1	0	0	1	1.824074074	0.023471423	1.39851764
0	28	0	28	0	90	0	0	4	3	1	0	0	0	1	w	90.33538672	0.249144422	1
14	13	0	27	15	90	1	1	3	0	0	0	1	1	1	m	67.08281999	0	1	0	0	8	9.1625	0.751155906	50.36086467
0	5	10	15	23	90	1	1	1	0	0	0	1	1	1	m	72.99931554	3.085557837	1	0	0	0	2.950277778	0.102761283	7.506848879
0	24	2	26	4	90	1	0	3	2	0	0	1	0	1	m	65.5797399	2.590006845	1	0	0	0	3.535	0.19627412	12.87751678
0	15	11	26	13	90	1	0	3	2	0	0	1	0	1	w	66.66119097	0.336755647	1	2	0	0	2.775	0.096310149	6.032008133
0	5	1	6	23	90	1	1	2	2	0	0	1	1	1	m	50.16563997	0.670773443	1	0	0	0	3.622777778	0.231421757	11.62145889
7	19	2	28	9	80	0	0	4	2	x	0	1	0	1	m	77.25119781	3.000684463	2	0	0	5	4.669166667	0.28410345	21.94422048
2	10	13	25	18	90	1	0	2	2	x	0	1	1	1	m	68.74743326	3.167693361	1	0	0	1	3.509722222	0.176546148	12.13081088
6	22	0	28	6	80	1	1	3	2	0	0	1	0	1	m	71.08008214	0	1	0	0	0	4.330833333	0.235901651	16.59158799
0	28	0	28	0		1	0	3	0	0	0	1	0	1	m	81.83162218	0.167008898	1
0	28	0	28	0	90	1	0	3	2	x	0	1	1	1	m	68	3.334702259	1
4	3	4	11	25	40	1	1	4	2	x	0	0	0	1	m	61.99863107	0.076659822	1	0	0	0	2.446363636	0.07304855	4.530310069
0	28	0	28	0	80	1	0	4	2	0	0	1	0	1	m	67.67145791	0	1
0	28	0	28	0	80	1	1	4	0	0	0	1	0	1	m	56.16974675	2.335386721	1
5	4	7	16	24	90	1	0	1	3	0	0	1	0	1	m	70.66666667	0	1	3	3	4	2.793333333	0.079562195	5.619345499
5	11	10	26	17	100	1	1	3	2	0	0	1	1	1	m	51.74811773	4.084873374	1	0	0	1	2.48625	0.109732319	5.681745685
6	22	0	28	6	70	1	1	3	1	x	0	1	1	1	m	78.83367556	0.832306639	1	2	1	1	4.025	0.197533867	15.17806427
6	21	0	27	7	80	0	0	3	2	0	0	1	1	1	m	56.99931554	1.166324435	1	0	0	1	1.613333333	0.067662991	3.862672196
0	1	6	7	27	90	1	0	2	2	0	0	1	1	1	m	78.07802875	0.251882272	2	1	0	0	1.540555556	0.021200323	1.654989238
5	15	6	26	13	100	1	0	3	2	0	0	1	1	1	m	73.92197125	0	1	0	0	4	2.612142857	1.294718091	6.472704268
5	5	14	24	23	70	0	0	4	2	0	0	1	0	1	m	52.08487337	0.246406571	1	2	1	3	3.316388889	0.207820436	10.82430109
0	1	14	15	27	100	1	0	2	2	0	0	1	1	1	m	60.3340178	5.084188912	1	1	0	0	2.18537037	0.079210769	4.781923245
0	28	0	28	0	90	1	1	4	2	0	0	1	1	1	m	50.25051335	0.750171116	2
0	28	0	28	0	90	1	1	3	2	0	0	1	1	1	w	62.83367556	0.585900068	1
0	28	0	28	0	80	1	0	2	2	0	0	1	1	1	m	76	4.251882272	1
0	28	0	28	0	90	0	0	2	0	0	0	1	1	1	m	76.58042437	0.251882272	1
20	8	0	28	20	90	1	1	4	2	0	0	1	1	1	w	51.58110883	1.667351129	1	0	0	2	6.435	0.510673266	26.40960255
10	4	4	18	24	80	0	0	4	2	0	0	1	1	1	w	51.33470226	2.74880219	1
9	19	0	28	9	70	1	0	4	2	0	0	1	1	1	w	74.83367556	0.167008898	2	1	0	4	8.025	0.487390113	36.47185919
0	25	3	28	3	100	1	1	2	2	0	0	1	1	1	m	64.75017112	1.166324435	1	3	1	0	5.095	0.386672192	25.0286214
5	12	3	20	16	100	1	1	4	2	0	0	1	1	1	m	52.41889117	0.167008898	1	2	1	3	5.594615385	0.478925431	25.11129619
4	5	12	21	23	80	0	1	3	2	0	0	1	1	1	m	82.00136893	0.334017796	1	0	0	0	3.398157895	0.154593625	12.68704695
8	5	6	19	23	70	1	0	4	2	0	0	1	0	1	m	62.16290212	0.082135524	2	0	0	1	1.71125	0.042168801	2.621681416
0	28	0	28	0	90	1	0	1	2	0	0	1	1	1	m	53.67008898	0	1
0	28	0	28	0	70	0	0	2	2	0	0	1	1	1	w	75.91512663	1.749486653	1
9	0	3	12	28	80	1	0	3	1	0	0	0	1	1	m	51.16495551	6.915811088	1	0	0	0	2.391785714	0.082179998	4.208110901
0	6	22	28	22	80	1	1	1	1	0	0	1	1	1	m	70.83093771	7.000684463	1	3	1	0	3.745	0.183153596	12.97544818
6	7	4	17	21	80	1	0	2	2	0	0	1	1	1	w	52.74743326	0.83504449	1	0	0	0	3.678571429	0.24707258	13.04056182
0	28	0	28	0	80	0	0	2	2	0	0	1	1	1	m	86.57905544	0.251882272	1
12	10	1	23	18	80	0	0	3	2	0	0	1	1	1	m	64.24640657	0.585900068	1	5	1	0	4.7505	0.291037592	18.69493222
2	13	5	20	15	80	0	0	2	2	0	0	1	1	1	m	60.83778234	4.580424367	1	2	0	0	4.359642857	0.27772877	16.90324586
8	3	13	24	25	90	1	0	1	2	0	0	1	1	1	m	71.25256674	1.25119781	1	4	3	1	3.092592593	0.114262784	8.139326782
0	6	14	20	22	100	1	1	3	2	0	0	1	1	1	w	64	8	1	2	0	0	4.059772727	0.186122854	11.90982433
6	9	7	22	19	80	1	1	3	2	0	0	1	1	1	m	51.58110883	0.082135524	1	1	0	2	4.849444444	0.330259564	17.05233432
0	14	10	24	14	80	0	1	2	1	0	0	1	1	1	m	70.2477755	0.922655715	1	1	0	0	3.826153846	0.189191688	13.28770534
19	5	2	26	23	90	1	0	4	2	0	0	1	1	1	m	62.91581109	8.832306639	1	5	1	2	4.872391304	0.282552554	17.77857026
6	4	15	25	24		0	0	4	2	0	0	0	0	1	m	64.74743326	1.418206708	1	0	0	2	6.900952381	0.45633115	29.5300289
0	28	0	28	0	70	1	1	3	2	0	0	0	1	1	m	50.32991102	2.754277892	2
2	9	9	20	19	80	1	1	2	1	0	0	1	1	1	w	57.49760438	2.579055441	2	0	0	1	3.72925	0.182721967	10.51007748
0	9	14	23	19	100	0	0	2	1	0	1	1	1	1	m	74.66666667	2.666666667	1	1	0	1	2.154444444	0.032607969	2.433746332
3	6	7	16	22	100	1	1	1	1	0	1	1	1	1	m	64.99931554	2.833675565	1	0	0	0	4.336590909	0.318644965	20.71955626
0	3	21	24	25	90	1	1	2	1	0	1	1	1	1	m	75.24982888	2.833675565	1	0	0	1	3.312380952	0.153001064	11.52503294
0	28	0	28	0	80	0	0	1	1	0	1	1	1	1	w	80.83230664	0.750171116	1
2	16	7	25	12	70	1	0	4	1	0	1	1	0	1	w	59.6659822	0.917180014	1	1	0	0	3.265555556	0.160397903	9.564150378
4	4	13	21	24	60	0	1	2	2	0	1	1	1	1	m	73.24572211	0.922655715	2				4.069375	0.259129671	18.13304657
1	15	6	22	13	100	1	0	2	1	0	1	1	1	1	w	62.25051335	3.663244353	1	0	0	0	3.14	0.132535415	8.251849086
1	17	5	23	11	80	0	0	2	2	0	1	1	1	1	m	64.1670089	3.832991102	1	0	0	1	5.2495	0.353967292	22.73143545
3	1	12	16	27	100	0	0	1	2	0	1	1	1	1	m	62.75154004	3.915126626	1	4	1	0	3.00625	0.111483246	7.005207351
1	2	13	16	26	100	0	0	1	1	0	1	1	1	1	w	51.25256674	2.581793292	1	1	1	0	1.20826087	0.019900408	1.020764274
2	5	16	23	23	100	1	0	1	2	0	1	1	1	1	m	49.83162218	4.167008898	1	2	1	0	2.456	0.080305863	4.002650885
1	3	18	22	25	90	1	1	1	1	0	1	1	1	1	m	74.91581109	2.0862423	1	0	0	0	1.729375	0.01862626	1.394687453
2	19	1	22	9	90	1	1	4	2	0	1	1	0	1	w	59.8329911	0.167008898	1	0	0	0	2.072222222	0.034847169	2.083388468
4	1	17	22	27	100	0	1	2	1	0	1	1	1	1	m	56	4.082135524	1	1	0	2	1.027407407	0.005072863	0.284427542
1	0	10	11	28	90	1	0	1	3	0	1	1	1	1	m	67.91786448	0.914442163	1	2	1	0	1.406964286	0.01431933	0.974028054
0	1	16	17	27	100	0	0	2	1	0	1	1	1	1	w	53.41273101	4.501026694	1	0	0	0	2.275625	0.050844773	2.851065828
0	15	4	19	13	100	1	0	2	2	0	1	1	1	1	w	57.99863107	4.167008898	1	0	0	1	4.009166667	0.272500656	15.82107844
7	2	5	14	26	100	0	0	2	2	0	1	1	1	1	m	80	4.585900068	1	0	0	1	2.6952	0.070215552	5.620127788
0	4	11	15	24	100	0	0	1	2	0	1	1	1	1	w	72.1615332	0	1	0	0	0	1.806304348	0.026434423	1.908634078
0	28	0	28	0	90	0	0	1	1	0	1	1	1	1	m	63.58110883	0.752908966	1
1	19	2	22	9	90	0	0	3	2	0	1	1	1	1	m	67.08555784	2.078028747	1	0	0	1	7.230555556	0.436675159	29.31611655
6	2	9	17	26	100	0	0	2	2	0	1	1	1	1	m	60.92265572	3.663244353	1	1	1	2	2.077826087	0.03851781	2.346290891
1	8	12	21	20	90	1	0	1	1	0	1	1	1	1	m	57.91649555	4.580424367	1	0	0	0	2.78825	0.133664188	7.748680373
3	2	6	11	26	100	0	0	4	2	0	1	1	1	1	m	60.41889117	1.160848734	1	0	0	0	2.14125	0.079773202	4.819589982
1	1	9	11	27	100	0	0	2	1	0	1	1	1	1	m	49.91649555	4.665297741	1	0	0	0	1.202884615	0.000931184	0.04649676
0	0	14	14	28	100	0	0	3	2	0	1	1	1	1	m	49.83709788	4.495550992	1	0	0	0	1.36675	0.027605375	1.375393871
1	2	16	19	26		1	0	2	2	0	1	1	1	1	m	63.16769336	5.166324435	1	2	1	0	2.261538462	0.042882782	2.710802356
0	7	14	21	21	90	1	1	3	2	0	1	1	1	1	w	62.58179329	5.25119781	1	2	2	0	3.361052632	0.160042562	10.02188492
6	16	0	22	12	70	0	1	4	2	0	1	1	0	1	m	88.58042437	0.503764545	1	0	0	3	3.823333333	0.205222753	18.18321349
0	9	12	21	19	100	1	1	3	0	0	1	1	1	1	m	61.58247775	5.25119781	1	2	1	0	3.582894737	0.227886078	14.04876339
2	0	12	14	28	80	1	1	2	0	1	1	0	1	1	m	53.16632444	1.754962355	1	4	2	0	2.835892857	0.107418509	5.712223686
8	4	12	24	24	100	1	1	1	2	0	1	1	1	1	m	58.32991102	0.41889117	1	4	3	0	3.409782609	0.153635861	9.012041936
0	12	7	19	16		1	0	4	2	0	1	1	0	1	m	56.1615332	5.418206708	1	2	2	1	7.485625	0.700376605	39.31888372
0	3	17	20	25	100	0	0	1	2	0	1	1	1	1	m	65.00205339	0.832306639	1	4	1	1	2.5076	0.066604991	4.263084127
0	26	2	28	2	90	1	0	2	0	0	1	1	1	1	m	63.33470226	2.915811088	1	0	0	0	2.83	0.099692118	6.311787072
7	18	0	25	10	90	0	0	3	2	0	1	1	1	1	m	57.25393566	5.831622177	1	0	0	3	6.849285714	0.599270062	34.29088105
6	7	1	14	21	100	1	0	2	3	0	1	1	1	1	w	63.33470226	3.082819986	2	2	0	0	3.25675	0.149850054	9.496042041
0	4	18	22	24	100	0	0	2	2	0	1	1	1	1	m	64.58590007	1.336071184	1	4	3	0	2.917608696	0.10854106	7.008439018
0	0	10	10	28	90	0	0	1	1	0	1	1	1	1	w	47.08555784	5.998631075	1	0	0	0	2.546964286	0.103127193	4.867095302
0	0	6	6	28		0	0	3	2	0	1	1	1	1	m	50.66666667	5.998631075	1	0	0	0	1.294444444	0.017229924	0.87411498
1	1	17	19	27	100	0	0	3	0	0	1	1	1	1	m	50.49691992	6.165639973	1	3	3	0	1.5072	0.015334489	0.774932212
0	24	0	24	4	80	0	0	1	3	0	1	1	1	1	m	75.49897331	0.334017796	1	0	0	1	12.2	0.672945902	50.80119745
6	11	6	23	17	80	1	1	4	3	1	1	1	0	1	w	66.16837782	0.164271047	1	0	0	2	5.766071429	0.483357762	31.97241216
0	0	16	16	28		0	0	3	2	0	1	1	1	1	m	64.41889117	6.666666667	1	0	0	0	3.616923077	0.157498568	10.25540987
3	1	13	17	27		0	0	1	2	0	1	1	1	1	m	38.99794661	1.916495551	1	2	0	0	2.282307692	0.096494115	3.766770972
0	5	8	13	23	90	0	0	3	2	0	1	1	1	1	w	62.49965777	6.833675565	1	2	2	0	5.077608696	0.322167562	20.19093132
1	1	18	20	27	100	1	0	2	2	0	1	1	1	1	m	54.16563997	5.415468857	1
0	2	19	21	26	100	0	0	2	2	0	1	1	1	1	m	81.91649555	4.251882272	1	8	0	0	3.077173913	0.095013641	7.782143982
2	3	8	13	25	80	1	0	3	2	0	1	1	1	1	m	46.33264887	0.919917864	1	0	0	0	2.695	0.184261335	9.109396082
4	4	8	16	24	100	0	0	1	2	0	1	1	1	1	m	72.50376454	0.251882272	1	0	0	0	4.46	0.250829563	18.19844876
7	16	3	26	12	60	0	0	4	2	0	1	1	1	1	m	79.91512663	0.919917864	1	2	2	1	3.554	0.166602373	13.30857614
1	8	13	22	20	100	0	0	1	2	x	1	1	1	1	m	63.74811773	4.919917864	1	1	1	0	3.175	0.111161816	7.081182684
0	13	8	21	15	100	0	0	4	2	0	1	1	1	1	w	76.41889117	7.000684463	1	5	2	0	2.488333333	0.061280554	4.686011998
3	6	6	15	22	90	0	0	2	2	0	1	1	1	1	m	61.9137577	6.0862423	1	1	0	0	3.075	0.103543034	6.513643504
0	28	0	28	0	90	1	1	3	0	0	1	1	1	1	m	70.08350445	0.167008898	1
0	27	1	28	1	100	1	0	2	2	0	1	1	1	1	w	57.66187543	1.667351129	1	0	0	0	4.315	0.219595722	12.65869386
15	4	6	25	24		0	0	2	2	0	1	1	1	1	w	72.41067762	7.252566735	1	2	1	0	3.476521739	0.15073836	10.90062229
15	8	3	26	20	90	0	0	3	0	0	1	1	1	1	m	46.99794661	6.420260096	1	0	0	4	5.537727273	0.520187825	24.42497247
7	14	2	23	14	100	1	0	3	2	0	1	1	1	1	m	48.32854209	1.169062286	2	0	0	0	3.481428571	0.164009478	7.927237041
0	12	16	28	16	100	0	0	2	2	0	1	1	1	1	m	75.91786448	7.334702259	1
0	5	16	21	23	90	0	0	1	2	0	1	1	1	1	w	62.92128679	6.581793292	1	3	1	0	2.849318182	0.111190504	7.000815951
0	0	20	20	28	90	0	0	3	2	0	1	1	1	1	m	47.33744011	4.66255989	1	1	0	0	3.006346154	0.115242283	5.450226404
2	3	15	20	25	100	1	1	1	0	0	1	1	1	1	m	55.41957563	7.748117728	1	5	2	0	4.083043478	0.259628246	14.3977279
0	8	15	23	20	100	0	0	2	x	x	1	1	1	1	w	64.50376454	8.082135524	1	5	0	0	2.60075	0.066409303	4.284377312
4	0	8	12	28	90	0	0	3	2	0	1	1	1	1	m	60.25188227	5.418206708	1	1	0	0	6.877291667	0.538652291	32.43269316
0	5	12	17	23		0	0	4	2	0	1	1	0	1	m	82.08350445	2.001368925	1	0	0	1	5.249615385	0.42183572	22.77508665
0	3	16	19	25	80	0	0	3	2	0	1	1	1	1	m	70.24503765	1.418206708	1	3	0	0	3.500227273	0.152708282	10.73159801
0	2	16	18	26	90	0	0	2	2	x	1	1	1	1	m	54.17111567	9.579739904	1	2	0	0	3.738095238	0.219280255	11.87385318
3	2	10	15	26		1	0	3	2	0	1	1	1	1	m	68.74743326	9.25119781	1	2	0	0	3.362608696	0.137458527	9.452931616
7	21	0	28	7	80	1	1	4	0	0		1	1	1	m	64.91444216	0.161533196	1	0	0	1	#DIV/0!
3	7	24	34	21	90	0	0	1	1	x		1	1	1	w	66.59000684	3.58110883	1	4	3	1	3.101315789	0.143294422	9.538445704
7	4	5	16	24	100	0	0	x	2	0		1	1	1	w	23.58658453	4.413415469	1	0	0	0	2.155833333	0.075414289	1.778352546
0	28	0	28	0	90	1	1	3	2	0		1	1	1	w	53.58521561	0.413415469	1
0	28	0	28	0	90	1	0	3	0	0		1	1	1	w	82.16837782	0.084873374	1
0	27	1	28	1	90	1	1	2	3	0		1	1	1	m	49.17180014	0.328542094	2	1	1	0	3.835	0.25352558	12.43646222
0	22	6	28	6	70	1	0	2	0	0		0	1	1	w	55.67145791	0.999315537	1	0	0	0	2.278	0.086132892	4.800567506
20	5	0	25	23	90	1	0	4	2	0		1	1	1	m	72.58590007	1.336071184	1	0	0	7	5.26125	0.222607666	16.15634941
12	15	0	27	13		1	1	2	1	0		1	1	1	m	55.41957563	1.333333333	1	0	0	2	5.891	0.372782455	20.63188864
8	7	0	15	21	80	1	1	x	2	1		1	0	1	m	73.74948665	0	1	0	0	1	3.804722222	0.19696546	14.477568
0	23	1	24	5	60	1	0	3	1	0		1	1	1	m	59.16221766	3.080082136	1	0	0	2	6.874285714	0.713591059	42.22935181
4	7	5	16	21		1	0	3	0	0		1	1	1	m	74.16290212	2.92128679	1	0	0	1	3.251315789	0.133975436	9.940408785
8	20	0	28	8	70	1	1	1	3	0		1	1	1	m	68.33675565	0.164271047	1	0	0	3	8.3475	0.52693228	36.04058103
0	27	1	28	1	80	0	0	3	3	0		1	1	1	m	66.25051335	1.086926762	1	0	0	0	4.605	0.33894748	22.46658042
4	4	10	18	24	70	0	0	2	2	0		1	1	1	w	46.75154004	2.666666667	1	1	1	0	3.087916667	0.160529265	7.509824898
2	3	17	22	25	100	0	0	1	2	0		1	1	1	w	66.16563997	6.833675565	1	0	0	0	1.4995	0.025260297	1.671571212
2	19	2	23	9	70	0	1	2	0	0		1	1	1	m	69.99863107	2.581793292	2	0	0	0	4.7725	0.278660292	19.31739517
3	3	10	16	25	100	0	0	x	1	0		1	1	1	w	68.08213552	6.414784394	1	1	0	0	5.707857143	0.326638915	22.20071479
0	28	0	28	0	90	1	1	3	2	0		1	1	1	m	61.16632444	7.252566735	1
3	8	10	21	20	90	1	1	1	0	0		1	1	1	m	61.7467488	6.50513347	1	1	1	0	3.799117647	0.202419415	12.50428268
0	28	0	28	0	90	1	0	2	0	0		1	1	1	m	71.8329911	2.001368925	1
9	10	9	28	18		1	0	2	2	0		1	1	1	w	63.49623546	4.167008898	1	1	0	2	2.835833333	0.10832309	6.87662558
2	18	8	28	10	90	0	0	2	2	0		1	1	1	w	72.41341547	7.419575633	1	0	0	0	4.0275	0.185657419	13.45120407
0	11	13	24	17	100	1	1	2	0	0		1	1	1	w	56.66529774	6.839151266	1	2	2	2	3.807307692	0.24586988	14.35637765
0	16	8	24	12	80	0	0	3	2	0		1	1	1	m	77.33333333	1.752224504	1	6	1	0	3.602272727	0.146594829	11.34991147
11	5	6	22	23	90	1	1	2	2	0		1	1	1	m	66.16563997	0.084873374	2	3	0	2	2.505681818	0.078075631	4.845498728
4	7	2	13	21	70	1	1	4	2	0		1	1	1	m	59.58658453	0.167008898	1
2	12	13	27	16	100	0	0	3	2	0		1	1	1	w	67.50444901	0.914442163	2	2	0	0	4.145666667	0.224390011	15.15899665
4	3	14	21	25	100	1	1	3	0	0		1	1	1	m	78.33264887	3.832991102	1	0	0	0	8.438666667	0.422156369	33.07209404
5	4	7	16	24	90	0	0	1	2	0		1	1	1	m	67.74811773	5.503080082	1	0	0	0	4.6425	0.192621948	13.05030179
0	0	13	13	28	100	0	1	2	0	x		1	1	1	m	55.74811773	8.167008898	1	0	0	0	3.306851852	0.166236531	9.269649355
0	0	14	14	28	100	0	0	2	0	0		1	1	1	m	67.16221766	5.166324435	1	3	0	1	3.874782609	0.180402061	12.1097816
0	17	11	28	11		1	0	1	2	0		1	1	1	m	61.9137577	4.999315537	1	0	0	6	4.633333333	0.235975221	14.60946657
0	4	10	14	24	80	0	0	2	2	0		1	1	1	m	51.75633128	8.66255989	1	1	0	0	2.978409091	0.1257601	6.507504135
8	17	1	26	11	70	0	0	2	1	x		0	1	1	w	78.58726899	4.580424367	2	0	0	2	3.5905	0.123657062	10.07572296
0	16	5	21	12	50	0	0	1	2	0		1	1	1	w	79.74811773	0.66255989	2	4	2	1	7.4225	0.394448158	31.46081788
2	8	2	12	20	70	1	1	2	0	x		1	1	1	m	79.00068446	2.250513347	1	1	1	0	5.768214286	0.27250002	21.53514877
0	9	11	20	19	70	1	0	3	3	0		1	0	1	w	55.8329911	0	1	1	1	1	4.799230769	0.36487687	20.36517416
0	28	0	28	0	70	1	1	3	2	x		1	1	1	m	81.58247775	0.082135524	1
0	28	0	28	0	80	1	0	2	2	0		1	1	1	m	70.00136893	7.000684463	1
7	4	7	18	24	90	0	0	3	2	0		1	1	1	m	56.91444216	5.585215606	2	2	1	0	2.353636364	0.083677021	5.199086415
0	28	0	28	0	90	1	0	3	1	0		1	1	1	m	58.74880219	6.663928816	1
2	0	11	13	28	90	0	1	3	2	0		1	1	1	m	56.75290897	9.998631075	1	0	0	0	3.026041667	0.10356284	5.873806397
0	4	12	16	24		0	0	4	2	0		1	0	1	m	80.1670089	0.334017796	1	3	0	0	2.933611111	0.099238193	7.960791369
2	0	5	7	28		1	1	4	2	0		1	1	1	m	44.66529774	1.672826831	1	0	0	0	3.007272727	0.171542098	7.662918197
0	2	20	22	26		0	0	3	1	0		1	0	1	w	53.50308008	2.915811088	1	2	0	0	3.030714286	0.154981591	8.288173639
3	5	9	17	23		1	0	4	3	0		0	1	1	m	63.16769336	1.667351129	2	0	0	0	4.318863636	0.257005941	16.24150893
3	6	10	19	22	90	0	0	2	1	0		1	1	1	m	47.41957563	6.083504449	1	0	0	0	3.198	0.135324816	6.375549424
1	7	16	24	21		1	0	4	1	0		1	1	1	w	60	0	1	0	0	0	4.954583333	0.369658595	22.17040709
2	11	7	20	17		1	1	2	0	0		1	1	1	m	54.00136893	12.32854209	1	1	0	0	4.041818182	0.305530261	16.54924211
0	7	13	20	21		0	1	1	1	0		1	1	1	m	68.1670089	4.580424367	1	1	1	0	3.325666667	0.100167657	7.7109213
2	26	0	28	2		1	0	4	2	x		0	1	1	m	76.58042437	1.664613279	2
0	7	14	21	21		1	1	2	2	0		1	0	1	m	53.25119781	0.167008898	2	0	0	0	5.243823529	0.357323803	19.02987711
9	0	0	9	28	100	1	1	2	0	0		1	1	1	m	59.24709103	7.915126626	1	0	0	1	2.3896	0.081696565	4.844533612
0	24	1	25	4		1	1	4	1	0		0	0	1	w	65.91649555	0.167008898	1	0	0	0	9.0875	0.674014647	44.41207534
0	6	15	21	22	100	1	0	2	1	0	0	1	1	2	w	61.66461328	0.334017796	1	0	0	0	2.567083333	0.080027065	4.934399831
0	4	16	20	24	100	1	0	4	2	0	0	1	0	2	m	58.99794661	2.338124572	2	1	0	2	2.520454545	0.077955962	4.595186487
0	5	17	22	23	90	0	0	2	2	0	0	1	1	2	m	75.32922656	3.33744011	1	9	2	1	1.870909091	0.012011222	0.904861825
1	5	19	25	23	90	1	1	2	2	0	0	1	1	2	m	58.99794661	0.251882272	2	2	1	1	4.1475	0.261013489	15.21989126
0	28	0	28	0	80	1	1	2	2	0	0	1	1	2	m	75.08281999	0.665297741	2
0	27	1	28	1	60	0	0	4	3	0	0	1	1	2	m	77.9137577	1.166324435	1	0	0	0	2.45	0.029890982	2.333419756
0	28	0	28	0	80	1	1	4	2	0	0	1	0	2	m	75.16769336	0.413415469	1
2	6	13	21	22	80	1	0	2	2	0	0	1	1	2	m	69.41820671	3.748117728	1	2	2	0	3.580714286	0.196446339	13.64717152
2	10	9	21	18	90	0	1	2	2	0	0	1	1	2	m	74.16563997	2.414784394	1	3	3	2	4.676176471	0.378125987	28.05430836
3	11	8	22	17	90	1	0	2	1	0	0	1	1	2	w	61.9137577	4.167008898	1	1	1	0	3.655909091	0.192984698	11.95474822
0	28	0	28	0	100	1	1	3	1	0	0	1	1	2	m	66.66392882	4	1
0	8	12	20	20	100	1	1	1	3	0	0	1	1	2	w	63.58658453	2.666666667	2	1	0	0	2.017894737	0.031528809	2.005586168
1	24	3	28	4	100	1	0	4	3	0	0	1	1	2	m	63.50444901	0.082135524	1	1	0	1	2.315	0.067649068	4.29916542
1	4	14	19	24	80	1	1	2	2	0	0	1	1	2	m	69.41546886	0.668035592	1	2	2	0	1.564782609	0.015643292	1.086999984
1	1	10	12	27	80	1	1	2	3	0	0	1	0	2	m	62.75154004	0.167008898	1	0	0	0	2.710666667	0.085289633	5.444292402
14	4	3	21	24	90	1	0	3	2	0	0	1	1	2	m	51.83025325	5.749486653	1	1	1	3	4.111041667	0.299508763	15.26777184
6	22	0	28	6	70	1	1	4	1	0	0	1	1	2	w	69.66735113	0.334017796	2	1	1	0	5.519	0.346695243	24.18845966
6	22	0	28	6	60	1	1	2	2	1	0	0	0	2	m	66.16837782	0	1	0	0	1	8.9	0.670042096	44.33009513
13	4	3	20	24	90	0	0	3	2	0	0	1	1	2	m	63.92060233	0	1	7	6	3	3.8855	0.247375183	15.81982074
6	15	6	27	13	80	0	0	2	0	0	0	1	1	2	m	79.08281999	0.331279945	1	8	2	1	2.144615385	0.029181376	2.309742827
3	7	10	20	21	70	1	0	4	0	1	0	1	1	2	m	71.33470226	0.498288843	1	2	0	0	5.903	0.336840648	24.04687171
9	12	1	22	16	90	1	0	2	1	0	0	1	1	2	m	67.6659822	0.082135524	1	0	0	5	5.765384615	0.414852215	28.08614805
8	20	0	28	8	80	0	1	4	3	1	0	0	1	2	m	69.58521561	0.082135524	1	1	0	1	6.856428571	0.417217139	29.03557141
0	1	18	19	27	90	0	0	4	0	0	0	1	1	2	m	65.7467488	0.495550992	1	1	1	0	2.684347826	0.070429264	4.631652089
8	5	5	18	23	70	0	1	3	0	0	0	1	1	2	m	64.25188227	8.747433265	1	1	0	0	4.854761905	0.364144403	23.38400264
0	10	1	11	18	80	0	1	4	2	0	0	1	1	2	m	66.91581109	1.579739904	1	1	0	0	3.337647059	0.134336114	8.990313379
10	18	0	28	10	80	1	1	3	0	0	0	1	1	2	m	60.1615332	6.502395619	1	0	0	0	2.766111111	0.092276776	6.136626666
10	18	0	28	10	100	1	0	4	3	0	1	1	0	2	m	51.91786448	0.167008898	1	0	0	2	3.41	0.15533498	8.066361556
1	22	5	28	6	100	0	0	2	2	0	1	1	1	2	m	67.6659822	4.41889117	1	0	0	0	4.316	0.243832699	16.48983299
6	5	3	14	23	100	1	0	1	1	x	1	0	1	2	m	54.50513347	1.661875428	2	3	3	0	2.880454545	0.129404614	7.0447128
3	5	8	16	23	90	0	0	2	3	0	1	1	1	2	m	54.32991102	2.669404517	1	0	0	0	2.585526316	0.088446956	5.013326007
5	8	1	14	20	80	0	0	4	0	0		1	1	2	w	63.41409993	3.082819986	2	2	0	0	5.92	0.371806315	23.58183465
2	7	6	15	21	80	1	1	4	3	0		0	1	2	m	58.99794661	1.338809035	1	0	0	0	3.653611111	0.208955136	12.34966331
9	5	8	22	23	80	1	1	3	3	0		1	1	2	m	79.58110883	1.834360027	1	2	0	0	2.827173913	0.085199113	6.782105948
10	18	0	28	10	60	1	0	4	0	0		0	1	2	m	64.41341547	1.169062286	1	0	0	1	3.391	0.137068782	8.835072779
20	2	0	22	26	80	0	0	4	2	0		1	0	2	m	51.91512663	1.163586585	1	0	0	1	2.995	0.162944986	8.455294526
0	9	19	28	19	70	0	0	4	2	1		1	1	2	m	71.67145791	3.663244353	1	2	1	0	2.163947368	0.025114877	1.801188758
0	2	18	20	26	100	0	0	4	1	1		0	0	2	m	51.6659822	0.082135524	2	3	0	0	2.887045455	0.105396256	5.451749388
8	11	7	26	17	100	0	0	2	2	0		1	1	2	m	55.33470226	1.998631075	2	5	2	0	3.658684211	0.253455058	14.04290217
0	25	3	28	3	100	1	0	2	3	0		1	1	2	m	76.49555099	3.589322382	1	0	0	0	1.978333333	0.035059426	2.681602172
1	17	10	28	11	90	1	1	2	2	0		1	1	2	m	59.24709103	0.922655715	1	1	1	1	4.473636364	0.344496169	20.4141686
0	28	0	28	0	60	0	0	4	0	1		0		2	w	84.66803559	0.495550992	1
10	6	1	17	22	70	1	1	4	3	0		1	0	2	m	64.1670089	0.580424367	1	0	0	3	4.823928571	0.269716663	17.31281906
6	0	3	9	28	100	1	1	3	2	0		1	0	2	m	44.49828884	0.832306639	1	0	0	0	5.539423077	0.569588048	25.34257461
5	14	1	20	14	60	1	1	2	2	0		1	1	2	m	63.49623546	1.084188912	2	0	0	0	4.675416667	0.312444551	19.8296431
0	21	5	26	7	90	1	1	4	3	0		1	1	2	m	62.08350445	0.164271047	2	1	0	0	2.321428571	0.070850762	4.397499703
1	5	10	16	23	100	0	0	1	0	x		1	1	2	m	66.58726899	6.245037645	1	3	0	0	2.7505	0.097383771	6.486119097
9	3	6	18	25	80	1	1	3	2	0		0	0	2	m	49.33333333	0.501026694	1	1	0	0	2.677307692	0.117693895	5.812998932
0	10	16	26	18	60	0	0	2	0	0		1	1	2	m	74.99794661	2.496919918	1	0	0	0	2.177058824	0.035592256	2.670710353
2	23	1	26	5	50	1	1	3	0	0		1	1	2	m	73.66461328	0.084873374	1
0	28	0	28	0	70	1	1	1	0	0		1	1	2	m	60.41889117	0.668035592	1
0	24	4	28	4	90	0	0	4	2	0		1	1	2	m	62.16016427	1.002053388	1	0	0	0	4.53125	0.285082927	17.7348508
0	13	12	25	15	90	0	0	1	2	0		1	1	2	m	72.99931554	4.917180014	1	1	0	0	3.513333333	0.143142552	10.44538932
13	10	2	25	18	80	0	0	4	2	1		0	0	2	w	66.00136893	1.160848734	1	0	0	1	6.227222222	0.481747281	31.82631594
0	7	12	19	21	60	0	0	2	1	0		1	1	2	w	91.41957563	3.917864476	1	0	0	0	4.492272727	0.19333791	17.670635
1	10	12	23	18	60	1	1	3	0	0		1	1	2	m	66.83915127	1.661875428	2	0	0	0	4.6771875	0.239489398	16.01513634
0	11	14	25	17		1	1	2	0	0		1	1	2	w	65.00205339	0.082135524	1	6	1	0	4.030294118	0.238661204	15.52065592
2	5	16	23	23		1	1	3	3	0		1	1	2	w	60.25188227	0.670773443	1	2	1	0	4.327142857	0.258315819	15.57108663
0	5	0	5	23		0	1	4	2	0		1	1	2	m	62.58179329	0.755646817	1	0	0	0	6.693529412	0.416443926	26.07206918
2	3	12	17	25	100	1	0	2	2	0	0	1	1	3	m	73.58521561	3.665982204	1	4	4	3	2.625416667	0.105014716	7.727530509
15	3	2	20	25	90	1	1	4	2	0	0	0	1	3	m	52.58042437	0.832306639	1	0	0	3	2.635	0.112815062	5.931554954
0	14	10	24	14	100	1	1	3	1	0	0	1	1	3	m	59.41957563	3.915126626	1	1	1	0	2.996923077	0.136022097	8.100995673
0	28	0	28	0	80	1	1	4	0	1	0	1	1	3	m	66.4202601	4.328542094	1
0	28	0	28	0	70	1	0	4	2	1	0	0	0	3	m	67.58110883	0.588637919	1
1	25	2	28	3	100	0	0	3	2	0	0	1	1	3	m	81.24572211	0.503764545	1	2	1	0	3.718333333	0.144838566	11.7738586
22	0	0	22	28	90	1	1	2	2	0	0	1	1	3	m	59.91512663	5.084188912	1	0	0	6	3.412857143	0.146516533	8.777754347
0	24	1	25	4		0	0	1	2	0	1	1	1	3	m	64.33127995	4.999315537	1	0	0	1	10.665	0.85425026	54.95501265
0	22	4	26	6	40	1	1	4	2	0		1	1	3	m	58.0862423	0.580424367	1	0	0	2	4.9225	0.295873891	17.20240371
0	28	0	28	0	70	1	0	4	1	0		1	0	3	m	79.08555784	0.747433265	1
0	28	0	28	0	80	1	1	2	3	1		1	1	3	m	61.99863107	0.498288843	1
0	28	0	28	0	80	1	1	4	1	0		1	1	3	m	64.83230664	4.83504449	1
0	26	2	28	2	90	0	0	4	0	0		1	1	3	m	70.25051335	1.418206708	1	0	0	0	2.99	0.08723279	6.126237624
1	27	0	28	1	100	0	0	4	0	0		1	1	3	m	72	0.334017796	1	0	0	0	6.195	0.398511022	29.98570407
3	3	10	16	25		1	1	2	0	0		1	1	3	m	65.00205339	1.166324435	1	0	0	0	3.287272727	0.123463058	8.884945851
2	10	12	24	18	100	0	0	2	0	0	0	1	1	4	m	61.16084873	1.084188912	2	1	0	1	2.986315789	0.113125522	6.921330675
1	15	8	24	13	100	0	0	2	1	0	0	1	1	4	w	69.7522245	0.914442163	1	0	0	0	3.778076923	0.220291573	15.37185848
0	14	10	24	14	90	1	0	1	0	0	0	1	1	4	m	60.74743326	0.082135524	1	0	0	0	2.643461538	0.11260457	6.843829864
4	22	2	28	6	100	1	0	3	1	0	0	1	1	4	m	58.74880219	1.166324435	1	1	1	1	3.771666667	0.213209041	12.52227337
0	8	10	18	20	100	1	0	1	1	0	0	1	1	4	w	74.91854894	3.915126626	1	1	0	0	2.188333333	0.06836719	5.122157867
1	23	4	28	5	90	1	1	4	2	0	0	1	0	4	w	53.5797399	1.166324435	1	0	0	2	2.821666667	0.210300715	11.26613029
0	10	12	22	18	80	1	0	1	2	x	0	1	1	4	m	64.08487337	4.334017796	1	4	3	0	2.656470588	0.085737151	5.498679718
5	20	0	25	8	90	0	1	4	3	0	0	0	0	4	m	67.91786448	0.41889117	2	0	0	1	4.312	0.199860274	13.58283798
6	6	2	14	22	90	1	0	4	0	0	0	1	0	4	m	57.83709788	3.085557837	1	0	0	4	5.666363636	0.443268848	25.61432529
0	9	10	19	19	100	1	0	2	2	0	0	1	1	4	m	58.0862423	0.167008898	1	2	1	1	3.863421053	0.174976032	10.17998815
0	4	5	9	24	100	0	0	2	2	0	0	1	1	4	m	37.16632444	1.500342231	1	0	0	0	2.02888	0.062056538	2.308112448
9	17	0	26	11	90	1	1	2	0	0	0	1	1	4	m	56.83230664	3.249828884	1	0	0	0	5.035	0.419491764	23.85216961
0	8	14	22	20	90	0	0	1	2	0	0	1	1	4	m	80.50102669	1.998631075	1	8	3	0	3.1678125	0.110778282	8.917158817
0	20	8	28	8	90	0	0	2	2	x	0	1	1	4	m	89.33059548	0.917180014	1	5	0	0	3.528125	0.120773705	10.77820586
8	20	0	28	8	70	1	1	2	0	1	0	1	1	4	m	78.0807666	2.414784394	1	0	0	3	7.220625	0.453949195	35.46085811
0	3	16	19	25	100	0	0	3	0	0	0	1	1	4	m	64.75017112	0.498288843	1	5	2	0	3.556041667	0.138184729	8.953916445
0	3	25	28	25	100	0	0	3	2	x	0	1	1	4	w	56.08487337	0.161533196	2	2	1	0	3.912916667	0.194774352	10.92389489
15	13	0	28	15	90	1	1	2	2	0	0	1	1	4	m	46.24503765	1.67008898	1	0	0	3	3.25125	0.150444402	6.967604411
0	0	2	2	28	90	0	0	2	1	0	0	1	1	4	w	24.91444216	8.999315537	1	0	0	0	2.486851852	0.216514793	5.405015412
1	21	0	22	7	80	1	1	2	2	0	0	1	1	4	m	61.66735113	4.249144422	1	0	0	0	5.156176471	0.397233914	24.47243679
0	0	8	8	28	85	1	1	2	1	0	0	1	1	4	m	34.91854894	1.166324435	2	0	0	0	2.503958333	0.157072552	5.486035732
0	3	9	12	25	100	0	0	3	0	0	1	1	1	4	w	56.99931554	0.670773443	1	0	0	0	3.0684	0.13927287	8.013194715
5	1	13	19	27	100	0	0	2	2	0	1	1	1	4	w	61.33333333	6.32991102	1	7	4	2	2.575454545	0.121920748	7.641702047
4	1	9	14	27	90	0	0	2	3	0		1	1	4	w	48.83230664	2.083504449	1	0	0	3	0.999074074	0.00204761	0.099894195
0	4	13	17	24	80	1	0	1	0	0		1	1	4	m	72.08487337	0.249144422	1
0	2	20	22	26	90	1	1	3	0	0		1	1	4	m	60.91718001	3.082819986	1	0	0	0	2.9664	0.132411302	8.061772857
0	5	2	7	23	90	0	0	3	3	0		1	1	4	w	57.99863107	3.167693361	1	1	1	0	5.283928571	0.399959389	23.17957656
2	12	7	21	16	90	0	0	1	1	0		1	1	4	m	65.40999316	3.252566735	1	5	1	2	4.1590625	0.233124032	15.2588535
0	28	0	28	0	90	1	1	3	1	0		1	1	4	m	70.83093771	3.504449008	1
5	8	6	19	20	80	1	0	3	2	0		1	1	4	m	56.49555099	3.000684463	1	1	1	2	4.988611111	0.388816171	21.96531928
0	24	4	28	4	80	1	0	4	2	0		1	1	4	w	62.92128679	1.497604381	1	0	0	1	4.098333333	0.317829334	19.99475002
10	12	0	22	16	60	1	1	3	0	x		0	1	4	m	57.75496235	0.161533196	2	0	0	0	3.72375	0.21194286	12.21231878
3	24	1	28	4	100	1	1	2	0	0		1	1	4	m	58.83367556	3.748117728	1
0	22	6	28	6	80	0	0	2	0	0		1	1	4	w	82.49691992	4	1	1	1	0	6.685	0.394011556	32.53062969
0	13	10	23	15	60	0	0	3	0	0		1	1	4	w	71.8329911	3.665982204	1	3	1	0	1.525416667	0.011929141	0.857101872
0	28	0	28	0	90	0	0	1	2	1		1	1	4	m	78.49691992	1.418206708	1
1	19	1	21	9	90	1	1	4	2	0		1	1	4	w	48.99931554	4.167008898	1	0	0	3	8.060555556	0.906507704	44.38847442
1	1	12	14	27	100	0	0	2	0	0		1	1	4	m	72.25188227	3.748117728	1	3	1	0	2.50275	0.060082516	4.341897389
1	14	9	24	14	100	1	0	4	2	0		1	1	4	m	56.74743326	0.588637919	1	1	1	0	4.1175	0.471630621	26.78706976
0	1	16	17	27	80	0	0	1	0	0		1	1	4	m	29.66461328	3.586584531	1	5	0	0	2.833947368	0.176671945	5.23461681
0	28	0	28	0	90	0	1	1	0	0		1	1	4	w	81.32785763	0.755646817	1
4	1	10	15	27	90	1	0	3	2	x		1	1	4	m	41.83436003	4.832306639	1	1	1	0	4.059565217	0.328796999	13.73430751
3	4	9	16	24	80	1	1	2	2	0		1	1	4	w	66.16837782	0.914442163	2	0	0	9	6.441428571	0.645384676	42.64751412
1	9	1	11	19	90	1	1	3	2	0		1	1	4	w	75.58110883	0.580424367	1	0	0	3	2.591944444	0.121371074	9.170369724
1	22	5	28	6	80	1	1	3	0	0		1	1	4	m	63.00068446	1.664613279	1	0	0	0	3.185	0.128843027	8.127781464
0	18	7	25	10	60	0	0	2	1	0		1	1	4	w	78.83367556	0.167008898	1	0	0	1	4.338125	0.190557735	15.02080152
0	1	17	18	27	100	0	0	1	0	0		1	1	4	w	64.1670089	5.418206708	1	1	0	0	3.6762	0.162259569	10.40193789
0	10	8	18	18	70	1	1	1	0	0		1	1	4	m	59.16769336	0.336755647	2	0	0	1	2.354	0.084532694	4.99697578
0	28	0	28	0	30	0	0	4	2	0		1	1	4	w	80.91991786	0.334017796	1
0	25	2	27	3	70	0	0	3	3	0		1	1	4	w	79.24435318	4.251882272	1	1	1	0	8.098333333	0.404322895	32.00709703
0	7	11	18	21	80	0	0	1	0	0		1	1	4	m	54.83641342	2.078028747	2	0	0	0	3.159117647	0.138279414	7.592969016
0	27	1	28	1	60	1	1	4	2	x		1	1	4	m	60.25188227	0.750171116	1	0	0	0	10.85	0.667318661	40.17249206
0	28	0	28	0	80	1	1	3	0	0		1	1	4	m	65.16632444	1.667351129	1
3	0	17	20	28	90	1	1	1	0	0		1	1	4	m	63.75085558	6.74880219	1	1	0	0	3.1	0.127260766	8.106014288
0	23	5	28	5	90	1	1	1	0	x		1	1	4	m	48.75290897	1.248459959	1	8	4	0	3.310454545	0.185453107	9.032239085
0	28	0	28	0	90	1	1	3	0	0		1	1	4	m	67.49897331	1.582477755	1
2	6	6	14	22	40	1	0	3	2	x		1	1	4	m	69.41820671	0.082135524	1	1	0	0	3.826904762	0.177193083	12.2834466
0	8	6	14	20	90	0	1	1	x	x		0	1	4	w	69.58521561	0.251882272	1	0	0	0	5.26025	0.299283268	20.83060711
0	7	10	17	21		1	1	1	0	0		1	1	4	m	47.24982888	7.000684463	1	0	0	0	3.501176471	0.185569441	8.77015658
6	7	11	24	21	100	1	0	2	2	0		1	1	4	m	50.99794661	6.830937714	1	1	0	2	6.052857143	0.478331001	24.38866044
2	24	2	28	4	80	0	1	1	0	0		1	1	4	m	80	0.83504449	1	3	2	0	4.023333333	0.14180514	11.35139953
6	14	8	28	14	70	0	0	3	2	0		1	1	4	m	84.49555099	0.336755647	1	2	0	1	3.400384615	0.152792783	12.91114701
5	7	6	18	21	90	1	1	1	2	0		1	1	4	m	57.83162218	2.253251198	1	1	0	1	2.900454545	0.115361515	6.609006732
0	12	12	24	16	100	1	0	1	2	1		0	1	4	m	52	1.67008898	2	0	0	0	3.215588235	0.228140116	11.85953836
1	11	2	14	17	70	1	1	2	0	0		0	1	4	m	55.33470226	1.582477755	2	0	0	0	2.706666667	0.127627727	7.064338809
0	13	7	20	15	50	0	1	4	x	x		1	1	4	m	72.58590007	0.084873374	1	0	0	0	4.87625	0.242843832	17.61507047
0	24	3	27	4	90	1	1	2	0	0		0	1	4	m	77.99863107	7.663244353	1	0	0	1	3.53625	0.120224522	9.376360648
0	6	15	21	22	80	0	0	1	0	x		1	1	4	m	82.91854894	4.580424367	1	0	0	0	3.497380952	0.114651239	9.507656045
0	28	0	28	0	80	0	0	2	2	0		1	1	4	w	79.08555784	1.081451061	1
0	11	8	19	17	100	0	0	1	0	0		1	1	4	m	58.83367556	1.333333333	2	1	1	0	2.332291667	0.043348888	2.550255705
0	0	17	17	28	90	1	1	1	0	0		1	1	4	m	52.66529774	7.419575633	1	6	3	0	4.315555556	0.28341543	14.91141497
0	10	11	21	18	70	0	0	2	1	0		1	1	4	m	78.32991102	0.251882272	1	1	0	0	5.6840625	0.265164375	20.64252936
5	6	7	18	22		1	0	2	0	x		1	1	4	m	52.58042437	0.082135524	1	0	0	1	5.306	0.432107085	22.72392302
0	20	8	28	8	80	0	0	1	0	x		1	1	4	w	72.1615332	4.251882272	1	0	0	0	3.868125	0.214411677	15.46992724
4	21	3	28	7	50	1	1	2	0	0		1	1	4	m	64.74743326	4.328542094	2	0	0	0	2.798333333	0.13918512	9.527845471
5	23	0	28	5	80	0	0	4	2	0		1	1	4	m	57.83436003	6.754277892	1	0	0	0	5.533	0.347945526	22.15991468
4	19	0	23	9		1	1	4	2	x		1	0	4	m	61.66735113	8.999315537	1	0	0	0	6.015	0.292234722	18.17976002
1	9	0	10	19	80	0	1	3	2	x		0	1	4	m	56.07665982	0.837782341	1	0	0	0	3.715882353	0.186694405	10.47124319
5	5	11	21	23	90	1	1	2	0	x		1	1	4	m	72.75290897	0.413415469	1	1	0	1	4.016	0.15878067	11.56523188
2	13	8	23	15	90	1	0	3	0	0		1	1	4	w	51.75085558	7.16495551	1	0	0	3	4.742083333	0.391749767	21.23761023
2	7	14	23	21	50	0	0	4	0	0		1	1	4	m	62.49691992	0.251882272	1	0	0	0	6.311785714	0.388439965	24.11571429
10	2	1	13	26	100	1	0	1	0	0		1	1	4	m	70.00136893	3.920602327	1	1	0	0	3.202058824	0.116040438	8.118223998
0	1	26	27	27		1	0	2	1	0		1	1	4	m	60.58042437	3.252566735	2	0	0	0	4.285	0.240380564	14.54392903
8	15	3	26	13		1	1	1	0	0		1	1	4	m	54.83367556	10.4202601	2	2	2	1	4.80875	0.394241218	21.24746987
0	8	19	27	20		0	0	2	0	x		1	1	4	w	61.9192334	5.418206708	1	1	1	0	3.670357143	0.205971829	12.8173407
0	6	13	19	22		0	1	4	1	0		1	1	4	m	44.1615332	0.334017796	2	2	2	0	2.210277778	0.059804119	2.638421849
0	12	11	23	16	90	0	0	3	1	0	0	1	0	5	w	69.99863107	3.58110883	1	0	0	1	3.7253125	0.203689554	14.25074023
0	7	13	20	21	90	0	0	4	0	0	0	1	1	5	m	66.16837782	5.166324435	1	1	1	0	2.156	0.038054106	2.518291013
9	8	10	27	20	60	0	0	x	1	x	0	1	1	5	m	85.74948665	1.746748802	1	6	2	0	4.191	0.155477284	13.32826622
1	10	6	17	18	60	1	0	3	2	0	1	1	1	5	m	79.8384668	0.328542094	2	0	0	0	3.7825	0.136165417	10.89658859
0	28	0	28	0	80	0	0	4	3	0		1	1	5	w	82.75154004	0.668035592	1
0	26	2	28	2	100	0	0	x	1	1		1	1	5	m	84.66529774	0.583162218	1	2	2	0	1.4775	0	0
0	14	10	24	14	90	0	0	3	2	1		1	1	5	m	81.08145106	2.751540041	2	3	1	0	3.406785714	0.144617421	11.72816595
0	13	14	27	15	80	0	0	1	3	x		1	1	5	m	84.66529774	1.667351129	1	1	1	3	4.379	0.217348057	18.38517607
2	22	1	25	6		0	0	1	0	nb		1	1	5	w	82.49691992	3.334702259	1	1	0	1	2.87	0.132933395	10.96695961
2	16	2	20	12	90	0	0	1	0	x		1	0	5	m	74.50239562	1.582477755	1	1	1	0	5.605833333	0.249737269	18.6012386
0	26	2	28	2	70	0	0	2	0	0		1	1	5	w	87.67145791	0	2
3	4	16	23	24	70	0	0	1	x	x		1	0	5	m	75.41957563	0	2	1	0	4	2.142857143	0.031284538	2.358096113
0	5	21	26	23	90	0	0	4	2	0		1	1	5	w	66.00136893	4.747433265	1	5	1	0	2.985714286	0.138348092	9.129269586
10	8	0	18	20	100	1	0	2	0	0		1	1	5	m	45.83162218	3.917864476	1	0	0	5	5.526333333	0.488011725	22.33697473
3	15	9	27	13	90	0	0	3	0	0		1	1	5	w	72.99931554	2.250513347	1	2	0	1	3.191111111	0.103387851	7.546110099
0	6	4	10	22	90	0	0	4	0	x		1	1	5	m	74.2532512	3.748117728	1	2	0	0	3.034047619	0.08362389	6.208200941
0	7	14	21	21	80	1	0	x	2	x		1	1	5	m	83.6659822	0	1	1	0	2	2.86125	0.069317113	5.796827388
0	22	4	26	6	90	1	1	x	2	0		1	1	5	m	88.1670089	2.663928816	1	1	0	0	3.246666667	0.120283924	10.61001363
2	25	0	27	3	80	0	0	3	3	0		1	1	5	m	73.33607118	1.587953457	1	0	0	0	3.91875	0.211025429	15.48155346
1	0	3	4	28	90	0	0	4	0	x		1	1	5	m	40.16427105	2.666666667	1	0	0	0	1.8475	0.044364995	1.781644752
2	7	7	16	21	90	0	1	0	0	1		1	1	5	m	67.91786448	0.082135524	1	0	0	0	2.924473684	0.095148337	6.465137362
6	2	1	9	26	80	1	1	1	2	0		1	1	5	w	46.83093771	3.33744011	1	2	2	0	5.024772727	0.410935208	19.26248242
12	5	5	22	23	90	0	0	1	0	0		1	1	5	m	54.16563997	5.086926762	1	1	0	0	3.467142857	0.18064233	9.781639996
0	28	0	28	0	80	0	0	x	0	0		1	0	5	w	92.41067762	0.169746749	1
0	28	0	28	0	90	0	0	2	0	0		1	1	5	m	84.08487337	2.833675565	2
0	28	0	28	0	70	0	0	2	0	0		1	1	5	m	77.32785763	0.919917864	1
1	1	13	15	27	80	0	0	x	2	x		1	0	5	m	88.92265572	0.747433265	1	0	0	1	3.374444444	0.13789196	12.25718898
0	28	0	28	0	80	0	0	2	2	0		1	1	5	m	84.83230664	1.749486653	1
2	5	11	18	23	90	1	1	3	0	0		1	1	5	m	28.99931554	6.32991102	1	1	0	1	3.266785714	0.317188515	9.202591896
2	4	9	15	24	80	1	1	1	2	0		1	1	5	m	56.33675565	0.495550992	1	0	0	0	4.612086957	0.276693979	15.59107127
0	23	5	28	5		1	1	3	0	1		1	1	5	m	64.07665982	0.837782341	1	0	0	0	4.3475	0.285363679	18.28905779
0	24	4	28	4	60	0	1	2	0	0		1	1	5	m	88.33675565	0.076659822	1	1	0	0	2.655	0.060722433	5.345901566
0	21	7	28	7	90	0	0	1	0	x		1	1	5	w	70.33538672	8.084873374	1	0	0	0	3.597142857	0.172853051	12.14964101
0	0	1	1	28	80	0	0	3	0	0		1	1	5	m	50.41752225	11.74811773	1	0	0	0	3.02	0.134817777	6.811573609
4	9	9	22	19		1	0	2	2	x		1	0	5	m	65.33607118	0.580424367	1	0	0	0	6.010588235	0.425769181	27.80992569
0	2	2	4	26		0	1	4	0	0		1	1	5	m	80.24914442	0.832306639	1	0	0	0	4.141458333	0.172940892	13.88877529
0	8	11	19	20	100	0	0	3	2	0		1	1	5	m	55.58110883	0.917180014	1	2	1	1	4.188157895	0.230579585	12.82091937
